# Supplementary material for: The skin microbiome in psoriatic disease: A systematic review and critical appraisal
Source: J Transl Autoimmun. 2019 Aug 20;2:100009. doi: 10.1016/j.jtauto.2019.100009 (PMC7388378; doi:10.1016/j.jtauto.2019.100009)
Supplement: Multimedia Component 2 [file mmc2.xlsx]

## Sheet: Supplementary Table 1
	Martin et al 2015	Alekseyenko et al 2013	Fahlén et al 2012	Drago et al 2016	Gao et al 2008	Langan et al 2015	Yan et al 2017	Castelino et al 2015	Manasson et al 2016																	Study #9
Location of lesion samples	knee, scalp, elbow, calf, buttock, leg, belly, back, ear, ankle, foot, and arm.	Forearm, face, back, shoulder, knee, thigh, elbow, abdomen, scalp (posterior-temporal, above ear crease), shin, leg, foot.	PsC: back, flank, arm, and leg. No samples were taken from the flexural areas of limbs or intertriginous sites	Post-auricular	Finger, elbow, arm, leg, forearm, shoulder, knee, back, and abdomen	Retro-auricular crease, upper back, and umbilicus.	Unspecified	Extensor surfaces of limbs	Unspecified																	Unspecified; all said to be from the dry microenvironment
Location of control samples	Unspecified; but a comparison is cited at baseline between lesion and unaffected to normal skin microflora from the same body area of healthy subjects.	Scalp (posterior-temporal, above ear crease), inner aspect of the elbow, lower lateral abdomen and kneecap.	Ctrl: back, abdomen, chest, arm, leg, and neck.	Post-auricular	Right and left forearm	Matched to lesion	Unspecified	N/A																		N/A
Lesion sample grouping (if applicable)	N/A	Specimen location was group into 4 categories: upper and lower extremities (dry only), head (sebaceous only), and trunk (8/12 sebaceous).	Psoriasis: trunk (3 back, 1 flank), limbs (3 arm, 3 leg). Controls: trunk (6 back, 1 abdomen, 1 chest), limb (3 arm, 1 leg), 1 neck (unclassified)	N/A				N/A
Location of unaffected sample (if applicable)			N/A	Post-auricular		Unspecified	Unspecified	N/A
Closest to lesion	X			X
Contralateral to lesion		X							X
Other:					Forearm (4), shoulder (1), knee (1)																					Adjacent to lesion, at least 10 cm from the lesion.
Are the sites matched between lesion and control samples?	Baseline lesion characteristics along with their nearest unaffected site were compared to normal skin microflora from the same body area of healthy subjects (data not shown or cited)	Approximately half (24 pairs); 18 lesions were matched with elbow control site - likely a microenvironment- and site-mismatch; 6 abdomen-back pairs (microenvironment- and site-mismatch); and 2 pairs lacking information regarding matched contol site.	No	Yes	No	Yes	Yes	N/A	Sites unspecified, unable to determine																	Sites unspecified, unable to determine
Microenvironment-based comparison?	No	Study attempted to match based on microenvironment, however supplmenetary shows 6 mis-matched paires (dry-sebaceous, i.e. abdomen-back). Also, given that elbow control samples were collected from the inner elbow, this introduces the possibility for additional 18 mis-matched moist-dry pairs (d/t misclassification of inner elbow control samples as dry instead of moist)	Yes*	Yes	No	No	Unable to determine - sample sites are unspecified	Yes	Unable to determine - sample sites are unspecified																	Yes (all dry)
Exclusion Criteria							Unspecified	Unspecified	Unspecified
Abx		1 month prior to sampling		1 month prior to sampling	Patients were not currently receiving therapy - either topical, UV, or systemic, for psoriasis.	Yes; unspecified																				2 weeks prior to entering the study
Topical psoriasis tx			2 weeks prior to sampling	No specifications regarding topical treatment; likely excluded for 1 month.
Systemic psoriasis tx				Subjects did not receive any kind of psoriasis or AD pharmacological therapy for 1 month (i.e. methotrexate, tacrolimus, or pimecrolimus). No corticosteroids or anti-histamines.
UV therapy			1 month prior to sampling
Controls: no family hx of psoriais			X
Probiotics				1 month prior to sampling
Other:		Excluded treatment relevant for psoriasis for at least 1 month prior to sampling (unspecified)	Excluded systemic therapies for 1 month prior to sampling (unspecified)	Diet, lifestyle, occupation, sexual activity, clothing, and personal care were all controlled for 1 month prior to sampling.																						No systemic anti-inflammatories or immun-modulating treatment for 2 weeks prior to entering the study
Collection fluid (if applicable)						Unspecified	Unspecified		Unspecified
Sterile 0.15M NaCl and 0.1% Tween 20	X	X			X			X
Other:								59mMol Tris with 1mM EDTA and 0.5% Tween 20																		1 mL liquid Amies
DNA extraction kit						Unspecified	Unspecified
MoBio Powersoil DNA Isolation Kit	X							X	X
Qiagen DNeasy Blood and Tissue Kit		X	X		X
Other:				Geneaid Genomic DNA Mini Kit (Tissue); Italy																						Pretreatment of sample (centrifugation and suspention in buffer, proteinase K, then incubation; followed by DNA extraction using Biorobot EZI (Qiagen) and the EZ1 tissue kit v.2.0 )qiagen).
Sequencing							Unspecified
High throughput: 16S (specify instrument)	454 Life Sciences Genome Sequences FLX Titanium (Roche)	Roche 454-FLX	Roche 454-FLX GS-100	Ion Torrent Sequencing	Unspecified	Unspecified	Unspecified	Illumina MiSeq	Illumina MiSeq																	Illumina MiSeq
High throughput: whole genome sequencing (shotgun) (specify instrument)
Sanger sequencng					Cloning-based Sanger sequencing
Other:
Primer set used	27F/338R		341F/805R	Included in the 16S Metagenomics Kit (Life Technologies, Italy)	8F/1510R
Sequenced region of 16S rRNA gene	V1-V2	V1-V3	V3-V4	Two primer sets that selectively amplify V2-4-8 and V3-6, 7-9	Unspecified	Unspecified	Unspecified	V3-V4	V4																	V3-V4
OTU clustering shreshold	0.97	0.97	0.97	Unspecified	0.98																					0.97
Results: Number of Taxa	unspecified	unspecified	265	Unspecified
Phyla	unspecified	unspecified	19	Unspecified	11
Genera					166
SL/OTU	Pre-intervention: lesion: 157±56, unaffected: 152± 56. Post-intervention: lesion: 153±43, unaffected: 159±59.		652 OTUs (all samples)		366 SLOTUs (all samples)		Reduced alpha diversity in lesional psoriasis compared to controls: 402 OTUs (psoriasis) vs. 578 OTUs (controls)		Similar number of OTUs between the groups
Other:
Sequencing depth (coverage)		8621 (median)																								Sample depth: 5000
Number of reads/clones	~700 reads (exact number not presented; estimated from a figure). Very low number of reads in study samples in comparison to healthy or atopic skin (pre-intervention).	>1000 sequences per sample	1500 reads in most samples; 745 in the lowest sample.		3963 clones																					mean number of reads: 76,950 (the number of merged paired-end reads per sample varied from 6,792-330,650)
Bioinformatic tests									Applied FDR analysis to identify unique taxa
Good's coverage estimator					X
Alpha Diversity:
Simpson's diversity index					X
Shannon diversity index	X				X			X
Rao's diversity index					X
Chao1					X
Other:							Reduced alpha diversity in lesional psoriasis compared to controls: 402 OTUs (psoriasis) vs. 578 OTUs (controls)		Alpha diversity plots (unspecified)
Beta Diversity
Bray-curtis						X		X
Un-weighted UniFrac		X						X
Weighted UniFrac		X							X
PCoA		X			Double principle coordinate analysis (DPCoA)			X
Other:								Multivariate analysis using Adonis method based on UniFrac and Bray-Curtis distance
Taxa distribution
Relative abundance chart (indicate taxon)	Pie chart (phyla, some genera) and bar chart (genera)	Skyline plots (phylum, genus)	Phylum	Phylum, family, genera	Genus, species
Relative abundance univariate testing (indicate taxon)		Univariate association of major taxa with psoriasis status using Kruskal-Wallis ANOVA, all taxa (phylum, class, order, family, genus, OTU)
Heatmap			X
Conventional Statistical tests
T-test				Used to compared S. aureus counts between the three subjects
Chi-square	Mcnemar's Chi-square test was used to compare features of psoriasis before and after intervention	Univariate Chi-square to compare the prevalence of specific taxa among clinical skin types
Wilcoxon rank sum test	Used to compare PASI scores and lesion grade before and after intervention		X					X
One-way ANOVA
Kruskal Wallis	Used to compare genus and phylum before and after intervention	Univariate association of major taxa with psoriasis status using Kruskal-Wallis ANOVA, all taxa (phylum, class, order, family, genus, OTU)							Used to compare relative abundance the phylotypes
Other:		Spearman correlation to find associations between severity scores and taxa abundance

## Sheet: Supplementary Table 2
	Martin et al 2015	Alekseyenko et al 2013	Fahlén et al 2012	Drago et al 2016	Gao et al 2008	Langan et al 2015	Yan et al 2017	Castelino et al 2015	Manasson et al 2016																	Study #9
Results: Diversity
Overall alpha and beta diversity (indicate taxa)	Very poor biodiversity in study samples (genus level). Shannon diversity index Indicates similar microbial communities between lesion and unaffected sapmles; no significant difference in Shannon Diversity Index before and after intervention.	Lesion samples show the highest beta diversity (intragroup sample-to-sample variability), followed by the unaffected and control specimens. Shannon index (alpha diversity) shows significantly decreased evenness in lesions compared to unaffected and controls at all taxonomy levels except OTU.	Higher diversity in control than psoriasis samples; the difference is not significant (both groups range between diversity index scores 2-3). Beta diversity: decreased in lesion vs. control (significance unspecified)	Not reported	Alpha diversity: significantly higher in lesion samples compared to unaffected and control (Simpson's);	Significant difference in beta diversity for both skin site and lesional vs. unaffected skin. Alpha diversity was decreased at most sites in psoriasis patients compared to healthy controls.	Reduced alpha diversity in lesional psoriasis compared to controls: 402 OTUs (psoriasis) vs. 578 OTUs (controls)	No significant difference between the groups in alpha (Shannon) diversity	Beta diversity plots showed no statistically distinct clustering of microbial communities bewteen any of the 2 groups in their lesional or unaffected skin.
Richness	As described above (number of taxa: OTUs).	Decreased richness in all taxonomic levels from controls to unaffected to lesion samples (not statistically significant)
Evenness		Lesion samples are less even than unaffected and control samples. Trend is significant at the phylum, class, order, family and genus level, not at the OTU level.			Evenness is significantly higher in lesion samples compared to healthy skin
Most abundant phyla in all samples (select all that apply)
Proteobacteria	Lesion: 22%, unaffected: 21%	X	2	X																						X
Firmicutes	Lesion: 42%, unaffected: 39%	X	1	X	X	X																				X
Actinobacteria	Lesion: 28%, unaffected: 32%	X	3	X	X																					X
Bacteroidetes				X
Other:
Most abundant genera in all samples				Unspecified
Streptococcus		X	X		X
Staphylococcus	Lesion: 18%, unaffected: 16%	X	X		X				X																	X
Corynebacterium	Lesion: 11%, unaffected: 13%	X			X				X																	X
Propionibacterium		X			X																					X
Other:
Unaffected skin characteristics	Lesion and unaffected samples were similar in their global bacterial landscape (genus level) and therefore merged in the analysis.	Unaffected sites show intermediate characteristics between lesion and control in intragroup and beta-diversity, and in the relative anbundance of several taxa	N/A	No differences in composition between unaffected and healthy control at the phyla and family level; and among genera within Rhodobacteriaceae family.	Psoriasis samples: sig. decreased G+ anaerobic bacterial species compared to unaffected samples. Unaffected samples: not significantly different than lesion from the same patient (though there was an overall trend, p=0.062). Unaffected samples were not significantly different from healthy control samples (p=0.12)		Non-lesional skin: higher Alloiococcus (p=0.003) and Gallicola (p=0.04) than controls. Lesional and unaffected: increased abundance of Acinetobacter sp. Staphylococcus pettenkoferi, and Streprotoccus sp. compared to controls (significance: unspecified). Lesional and unaffected did not differ significantly in microbiome coposition.
Lesion characteristics: specify differences (increase/decrease) in lesion (L) and/or unaffected (U; if applicable) when compared to control skin (C) and/or unaffected. Include percentage as applicable.
Class		Alphaproteobacteria: decreased in lesion (7.64%) compared to control (16.44%) and unaffected (11.37%).
Order		Rhizobiales (alphaprotepbacteria): decreased in lesion (4.11%) compared to control (13.63%) and unaffected (7.94%); Burkholderiales (betaprotepbacteria): decreased in lesion (5.95%) compared to control (9.33%) and unaffected (11.61%).
Family		Methylobacteriaceae (Rhizobiales): decreased in lesion (2.39%) compared to control (8.34%) and unaffected (4.42); Burkholderiaceae (Burkholderiales): decreased in lesion (1.95%) compared to control (4.89%) and unaffected (4.68%)		Increase Staphylococcaceae, Propionibacteriaceae Streptococcaceae Rhodobacteraceae, Campylobacteraceae, and Moraxellaceae compared to AD and healthy control
Genus		Methylobacterium (Methylobacteriaceae): decreased in lesion (2.39%) compared to control (8.34%) and unaffected (4.42%).		Increase in Paracoccus and decrease (absence) of Rhodobacter and Haematobacter compared to healthy and atopic skin
Streptococcus		Combined relative abundance of Corynebacterium, Streptococcus, and Staphylococcus in control and unaffected specimens is significanly different from lesion specimens. Their uncombined abundances do not significantly differ between the groups.	Higher in psoriasis (32%) than controls (26%); not significant.		Detected significantly more frequently in lesion (15.2%) copared to unaffected (3.4%). Higher percentage of clones in lesion vs. unaffected and healthy control (figure 3; 14.3% vs. 7.1% significance unknown).		Increased abundance in lesion vs. control (significance unspecified)
Staphylococcus	Increased relative abundance		Overall analysis: higher in normal (16%) than psoriasis (5%); not significant. Limb: significantly higher in control (25%) than psoriasis (5%). Trunk: higher in control (10.4%) than psoriasis (0.0402%); not significant.		Higher percentage of clones in lesion vs. unaffected and healthy control (figure 3; 18.8% vs. 15.7% significance unknown).
Corynebacterium	Increased relative abundance				Higher percentage of clones in lesion vs. unaffected and healthy control (figure 3; 21.5% vs. 17.7% significance unknown).
Propionibacterium		No significant difference between the groups	Higher in control (0.0254%) than psoriasis (0.0001669%); not significant. This genus was present in 2/6 psoriasis but in all 4 limb control specimens (significant difference) -- significantly lower in psoriasis vs. control LIMB.		Significantly higher in healthy (21.1%) and unaffected (12.3%) than lesion samples (2.9%).		Non-significant trend of lower Propionibcterium (p=0.08) in lesional skin vs. control
Streptococcus/Propionibacterium ratio			Significantly higher in psoriasis (15.69) compared to controls (3.34).		Significantly higher in lesion (5.0) compared to healthy and unaffected samples (0.4).
Other genera:		Psoriasis: significant univariate decreases in relative abundances and strong classification performance of Cupriavidus, Flavisolibacter, methylobacterium, and Schlegelella genera compared to controls					Lesional skin: significantly more Alloiococcus and Aerococcus (p=0.01 for both) compared to control. Also increased abundance of Acinetobacter sp compared to controls (significance unspecified).
Species/OTU		848 (Methylbacterium): decreased in lesion (1.22%) compared to control (5.51%) and unaffected (2.65%)		Decrease in Propionibacterium acnes (<2%) compared to healthy and atopic skin (>10%). Decrease in Staphylococcus aureua (2%) compared to healthy skin (18%).	Proprionibacterium acnes: significantly lower in lesion (2.6%) compared to healthy skin (20.2%). Unaffected skin showed intermediate levels (11.7%).		Lesional skin: increased Staphylococcus pettenkoferi (significance unspecified).
Distinguishing psoriasis status based on presence/absence of taxa		Presence of OTUs Acidobacteria Gp4 (OTU 3855) and Schlegelella (OTU 13613) were strongly associated with psoriasis status (both individually and as double-positive status)
Correlation to disease severity: PASI Score	Higher Corynebacterium: Staphylococcus ratio in patients with lower pre-intervention PASI score	The following taxa were associated with disease severity (PASI): Phyla Acidobacteria; Classes Acidobacteria_GP4 and Betaproteobacteria; Orders Gp4 and Burkholderiales; and OTU 3855 (Gp4).
Effects of treatment
Diversity	No significant difference in Shannon Diversity Index before and after intervention.	No statistically significant difference between lesion and unaffected samples and longitudinally within groups. Non-significant decrease in richness and increase in evenness over time and treatment in both lesion and unaffected specimens.																								no significant differences were found in the alpha diversity; no significant difference between samples from lesional or non-lesional skin before and after treatment
PASI score	Significant decrease (from 21±10 to 8±5)	Psoriasis patients showed an overall improvement in the clinical severity of the lesions during the course of treatment																								mean ± SD PASI before treatment was 8.0 ± 4.5 and after treatment 2.1 ± 1.8. (The mean ± SD PASI improvement was 69.9 ± 23.1%)
Phyla:
Proteobacteria	Significant increase (from 20 to 30%)
Firmicutes	Significant decrease (from 40 to 30%)
Actinobacteria	Similar before and after intervention
Bacteroidetes	Similar before and after intervention
Other:
Genus
Streptococcus		Increased combined relative abundance in lesion (from 40.9% to 46.7%) and unaffected samples (from 25.5% to 37.1%).
Staphylococcus	Decrease (significance unspecified)
Corynebacterium	Significant increase
Propionibacterium
Other:	Significant increase in Xanthomonas
Other changes with tx:	10% increase in the number of reads
PsA vs. PsC Differences								Significant difference was observed when samples were grouped for disease (PsA vs. PsC) using UniFrac metric. Disease status explained ~5% of the varience.	The following genera were more abundant in psoriasis than PsA: unclassified Bradyrhizobiaceae, Rahnella, unclassified Prevotellaceae, and Parvibaculum. Rothia was more abundant in PsA. These results are all statistically significant.
